# Supplementary material for: Plasma Thymidine Kinase Activity as a Novel Biomarker in Metastatic Melanoma Patients Treated with Immune Checkpoint Inhibitors
Source: Cancers (Basel). 2022 Jan 29;14(3):702. doi: 10.3390/cancers14030702 (PMC8833501; doi:10.3390/cancers14030702)
Supplement: Supplementary file 1 [file cancers-14-00702-s001.zip]

Archive with 1 entries (1 files):
- cancers-1533935-supplementary.pdf
